# Supplementary material for: CD169+ Skin Macrophages Function as a Specialized Subpopulation in Promoting Psoriasis-like Skin Disease in Mice
Source: Int J Mol Sci. 2024 May 24;25(11):5705. doi: 10.3390/ijms25115705 (PMC11171985; doi:10.3390/ijms25115705)
Supplement: Supplementary file 1 [file ijms-25-05705-s001.zip]

Archive with 2 entries (2 files):
- ijms-2999116-supplementary.pdf
- Supplementary Table_S1.xlsx
