# Supplementary material for: CD169+ Skin Macrophages Function as a Specialized Subpopulation in Promoting Psoriasis-like Skin Disease in Mice
Source: Int J Mol Sci. 2024 May 24;25(11):5705. doi: 10.3390/ijms25115705 (PMC11171985; doi:10.3390/ijms25115705)
Supplement: Supplementary file 1 [file ijms-25-05705-s001.zip › Supplementary Table_S1.xlsx]

## Sheet: Sheet1
primer	forward sequence	reverse sequence
mouse 18s	5’-AGTCCCTGCCCTTTGTACACA-3’	5’-CGATCCGAGGGCCTCACTA-3’
mouse Il6	5’-CTGCAAGAGACTTCCATCCAG-3’	5’- AGTGGTATAGACAGGTCTGTTGG-3’
mouse Tnf	5’-CGTCAGCCGATTTGCTATCT-3’	5’-CGGACTCCGCAAAGTCTAAG-3’
mouse Il1b	5’-GCCCATCCTCTGTGACTCAT-3’	5’-AGGCCACAGGTATTTTGTCG-3’
mouse Mmp3	5’- CTCTGGAACCTGAGACATCACC -3’	5’- AGGAGTCCTGAGAGATTTGCGC -3’
mouse Lcn2	5’-ATGTCACCTCCATCCTGGTCAG-3’	5’- GCCACTTGCACATTGTAGCTCTG-3’
mouse Il17a	5’- CAGACTACCTCAACCGTTCCAC-3’	5’- TCCAGCTTTCCCTCCGCATTGA -3’
mouse Il22	5’-GCTTGAGGTGTCCAACTTCCAG-3’	5’- ACTCCTCGGAACAGTTTCTCCC-3’
mouse Il23α	5’- CATGCTAGCCTGGAACGCACAT-3’	5’- CATGCTAGCCTGGAACGCACAT-3’
mouse Bts2	5’-GAGCGAGCAGAGACTCAAGGTT-3’	5’- CGATAGCCAGAACCTTTGGATGG-3’
mouse Prg4	5’- TGGTAAGCCAGTGGATGGACTG-3’	5’- TGGTAAGCCAGTGGATGGACTG-3’
mouse Irx3	5’- AGCCGCAGGTCATCCCGCTG-3’	5’- CGGCTGGAAAGCTGTCTTGAGT-3’
mouse Cxcl5	5’- CCGCTGGCATTTCTGTTGCTGT-3’	5’- CAGGGATCACCTCCAAATTAGCG-3’
mouse S100a8	5’- CAAGGAAATCACCATGCCCTCTA-3’	5’- CAAGGAAATCACCATGCCCTCTA-3’
mouse S100a9	5’- TGGTGGAAGCACAGTTGGCAAC-3’	5’- CAGCATCATACACTCCTCAAAGC-3’
